# Supplementary material for: Aflatoxin Reduction and Retardation of Aflatoxin Production by Microorganisms in Doenjang during a One-Year Fermentation
Source: J Fungi (Basel). 2022 Feb 15;8(2):190. doi: 10.3390/jof8020190 (PMC8879751; doi:10.3390/jof8020190)
Supplement: Supplementary file 1 [file jof-08-00190-s001.zip]

Archive with 1 entries (1 files):
- jof-1531759-SI.pdf
